# Supplementary material for: Key Transitions in the Evolution of Rapid and Slow Growing Mycobacteria Identified by Comparative Genomics
Source: Front Microbiol. 2020 Jan 21;10:3019. doi: 10.3389/fmicb.2019.03019 (PMC6985099; doi:10.3389/fmicb.2019.03019)
Supplement: Supplementary file 2 [file Table_1.XLSX]

## Sheet: Sheet1
Table S1: List of mycobacterial genomes used in this analysis
Genus Mycobacteroides
Species name	Strain	Growth rate	Genus	Accession number	Growth Rate Reference (PMID)
abscessus	ATCC 19977	Rapid	Mycobacteroides	NC_010397.1	24949482
chelonae	CCUG 47445	Rapid	Mycobacteroides	NZ_CP007220.1	12364376
franklinii	CV002	Rapid	Mycobacteroides	NZ_MAFQ00000000.1	25858242
immunogenum	CCUG 47286	Rapid	Mycobacteroides	NZ_CP011530.1	12364376
salmoniphilum	D16Q15	Rapid	Mycobacteroides	GCA_002013645.1	25724128
saopaulense	EPM10906	Rapid	Mycobacteroides	NZ_CP010271.1	26358475
stephanolepidis	NJB0901	Rapid	Mycobacteroides	NZ_AP018165.1	28857733
Genus Mycolicibacterium
Species name	Strain	Growth rate	Genus	Accession number
acapulcensis	CSURP1424	Rapid	Mycolicibacterium	NZ_FLMU00000000.1	27516522
agri	CCUG 37673	Rapid	Mycolicibacterium	NZ_PDCP00000000.1	3796320
aquaticum	RW6	Rapid	Mycolicibacterium	NZ_MVHF00000000.1	28829035
aromaticivorans	JS19b1	Rapid	Mycolicibacterium	NZ_JALN00000000.2	19196782
aurum	BN4366	Rapid	Mycolicibacterium	NZ_LT549889.1	3355148
austroafricanum	DSM 44191	Rapid	Mycolicibacterium	NZ_CCAW000000000.1	15281945
bacteremicum	DSM 45578	Rapid	Mycolicibacterium	NZ_MVHJ00000000.1	20881180
boenickei	CCUG 47580	Rapid	Mycolicibacterium	GCA_002553535.1	15388725
brisbanense	JCM15654	Rapid	Mycolicibacterium	NZ_BCSX00000000.1	15388725
brumae	MBR1	Rapid	Mycolicibacterium	NZ_FJNX00000000.1	26165584
canariasense	CCUG 47953	Rapid	Mycolicibacterium	NZ_LQOL00000000.1	15388736
celeriflavum	DSM 46765	Rapid	Mycolicibacterium	NZ_MVHN00000000.1	25389151
chlorophenolicum	DSM 43826	Rapid	Mycolicibacterium	NZ_JYNL00000000.1	26079817
chubuense	NBB4	Rapid	Mycolicibacterium	NC_018027.1	26079817
conceptionense	MLE	Rapid	Mycolicibacterium	GCA_001077745.1	28933031
confluentis	DSM 44017	Rapid	Mycolicibacterium	NZ_LQOQ00000000.1	1374623
diernhoferi	Bard	Rapid	Mycolicibacterium	GCA_001907655.1	3796320
dioxanotrophicus	PH-06	Rapid	Mycolicibacterium	NZ_CP020809.1	28860235
doricum	DSM 44339	Slow	Mycolicibacterium	NZ_LQOS00000000.1	11760941
duvalii	IP141180004	Rapid	Mycolicibacterium	NZ_PDCQ00000000.1	4050199
elephantis	Lipa	Rapid	Mycolicibacterium	NZ_LBNO00000000.1	11034492
fallax	DSM 44179	Rapid	Mycolicibacterium	NZ_LQOJ00000000.1	3796320
farcinogenes	DSM 43637	Slow	Mycolicibacterium	NZ_CCAY000000000.1	24876989
flavescens	M6	Rapid	Mycolicibacterium	NZ_MIHA00000000.1	28933031
fortuitum	CT6	Rapid	Mycolicibacterium	NZ_CP011269.1	12364376
gilvum	Spyr1	Rapid	Mycolicibacterium	NC_014814.1	10832636
goodii	X7B	Rapid	Mycolicibacterium	NZ_CP012150.1	12364376
grossiae	GK	Rapid	Mycolicibacterium	NZ_MCHX00000000.1	28984546
hassiacum	DSM 44199	Rapid	Mycolicibacterium	NZ_ARBU00000000.1	8995808
holsaticum	M7	Rapid	Mycolicibacterium	NZ_MIGZ00000000.1	12508858
houstonense	ATCC 49403	Rapid	Mycolicibacterium	NZ_FJVO00000000.1	15388725
insubricum	DSM 45130	Rapid	Mycolicibacterium	NZ_MVHS00000000.1	19502346
iranicum	DSM 45541	Rapid	Mycolicibacterium	NZ_LQPC00000000.1	22843713
komanii	GPK 1020	Rapid	Mycolicibacterium	NZ_CVTA00000000.1	27375559
lehmannii	CECT 8763	Rapid	Mycolicibacterium	NZ_NKCN00000000.1	29058645
litorale	F4	Rapid	Mycolicibacterium	NZ_CP019882	21742818
mageritense	CIP 104973	Rapid	Mycolicibacterium	NZ_CCBF000000000.1	12364376
malmesburyense	WCM 7299	Rapid	Mycolicibacterium	NZ_CVTB00000000.1	27926825
monacense	DSM 44395	Rapid	Mycolicibacterium	NZ_MVIA00000000.1	28933031
moriokaense	CIP105393	Rapid	Mycolicibacterium	NZ_MVIB00000000.1	3796320
mucogenicum	CSUR P2099	Rapid	Mycolicibacterium	NZ_CYSI00000000.1	12364376
neoaurum	VKM Ac-1815D	Rapid	Mycolicibacterium	NC_023036.2	20881180
neumannii	CECT 8766	Rapid	Mycolicibacterium	NZ_NKCO00000000.1	29058645
neworleansense	ATCC 49404	Rapid	Mycolicibacterium	NZ_CWKH00000000.1	15388725
novocastrense	JCM18114	Rapid	Mycolicibacterium	NZ_BCTA00000000.1	28933031
obuense	DSM 44075	Rapid	Mycolicibacterium	NZ_JYNU00000000.1	26079817
parafortuitum	CCUG 20999	Rapid	Mycolicibacterium	NZ_MVID00000000.1	30533921
peregrinum	CSUR P2098	Rapid	Mycolicibacterium	GCA_001403655.1	12364376
phlei	CCUG 21000	Rapid	Mycolicibacterium	NZ_CP014475.1	12226734
porcinum	HMC1	Rapid	Mycolicibacterium	GCA_001942045.1	3796320
rhodesiae	NBB3	Rapid	Mycolicibacterium	NC_016604.1	5316571
rutilum	DSM 45405	Rapid	Mycolicibacterium	GCA_900108565.1	19196782
senegalense	CK2	Rapid	Mycolicibacterium	GCA_001021425.1	12364376
septicum	DSM 44393	Rapid	Mycolicibacterium	NZ_CBMO000000000.1	12364376
setense	CSUR47	Rapid	Mycolicibacterium	GCA_900236745.1	18218954
smegmatis	MC2 155	Rapid	Mycolicibacterium	NC_008596.1	12364376
sphagni	ATCC 33027	Rapid	Mycolicibacterium	NZ_NOZR00000000.1	1380284
thermoresistibile	ATCC 19527	Rapid	Mycolicibacterium	NZ_AGVE00000000.1	7309855
tusciae	DSM 44338	Slow	Mycolicibacterium	NZ_MVIM00000000.1	10555367
vaccae	95051	Rapid	Mycolicibacterium	NZ_CP011491.1	29867865
vanbaalenii	PYR-1	Rapid	Mycolicibacterium	NC_008726.1	12508859
wolinskyi	ATCC 700010	Rapid	Mycolicibacterium	NZ_LQQA00000000.1	12364376/10555330
Genus Mycolicibacillus
Species name	Strain	Growth rate	Genus	Accession number
koreense	KCTC 19819	Slow	Mycolicibacillus	NZ_NCXO00000000.1	21784962
triviale	DSM 44153	Slow	Mycolicibacillus	GCA_002102395.1	7142688
Genus Mycolicibacter
Species name	Strain	Growth rate	Genus	Accession number
algericum	DSM 45454	Rapid	Mycolicibacter	NZ_MVHC00000000.1	20833885
arupense	GUC1	Rapid/intermediate	Mycolicibacter	NZ_LASW00000000.2	16738122
engbaekii	ATCC 27353	Slow	Mycolicibacter	NZ_LQOT00000000.1	22447702
heraklionense	E2853	Slow	Mycolicibacter	NZ_LDPO00000000.1	22447702
hiberniae	ATCC 49874	Slow	Mycolicibacter	NZ_LQOZ00000000.1	7684243
icosiumassiliensis	8WA6	Slow/Intermediate	Mycolicibacter	NZ_FJVP00000000.1	27154465
kumamotonense	DSM 45093	Slow	Mycolicibacter	GCA_001679965.1	17116985
longobardum	DSM 45394	Slow	Mycolicibacter	NZ_LQPG00000000.1	22447702
minnesotense	DSM 45633	Slow/intermediated	Mycolicibacter	NZ_MVHZ00000000.1	22345139
nonchromogenicum	DSM 44164	Slow	Mycolicibacter	GCA_002101775.1	7142688
senuense	DSM 44999	Slow	Mycolicibacter	NZ_LQPS00000000.1	18319471
sinense	JDM601	Slow	Mycolicibacter	NC_015576.1	22439981
talmoniae	MO-5499	Slow	Mycolicibacter	NZ_MLQM00000000.1	28809146
terrae	NCTC10856	Slow	Mycolicibacter	NZ_LT906469.1	7142688
Genus Mycobacterium
Species name		Growth rate	Genus	Accession number
africanum	GM041182	Slow	Mycobacterium	NC_015758.1	28043533
alsense	DSM 45230	Slow	Mycobacterium	NZ_MVHD00000000.1	26545358
angelicum	DSM 45057	Slow	Mycobacterium	NZ_MVHE00000000.1	26420689
arosiense	DSM 45069	Slow	Mycobacterium	NZ_MVHG00000000.1	18842863
asiaticum	DSM 44297	Slow	Mycobacterium	NZ_CCBD000000000.1	5006093
avium	104	Slow	Mycobacterium	NC_008595	7142688
bohemicum	DSM 44277	Slow	Mycobacterium	GCA_001053185.1	9828436
bouchedurhonense	DSM 45439	Slow	Mycobacterium	NZ_MVHL00000000.1	19628609
bovis	AF2122/97	Slow	Mycobacterium	NC_002945.4	25904896
branderi	DSM 44624	Slow	Mycobacterium	NZ_MVHM00000000.1	8590682
canettii	CIPT 140010059	Slow	Mycobacterium	NC_015848.1	14585500
caprae	Allgaeu	Slow	Mycobacterium	NZ_CP016401.1	10425790
celatum	ATCC 51131	Slow	Mycobacterium	GCA_000974705.1	8102246
chimaera	AH16	Slow	Mycobacterium	NZ_CP012885.2	15280303
colombiense	CECT 3035	Slow	Mycobacterium	NZ_CP020821.1	16957098
conspicuum	DSM 44136	Slow	Mycobacterium	NZ_LQOR00000000.1	8576323
europaeum	CSUR P1344	Slow	Mycobacterium	NZ_CTEC00000000.1	20693362
florentinum	DSM 44852	Slow	Mycobacterium	NZ_LQOV00000000.1	15879240
fragae	DSM 45731	Slow	Mycobacterium	NZ_LQOW00000000.1	23264503
gastri	DSM 43505	Slow	Mycobacterium	GCA_002102175.1	4975013
genavense	ATCC 51234	Slow	Mycobacterium	NZ_JAGZ00000000.1	7698119
gordonae	DSM 44160	Slow	Mycobacterium	NZ_LQOY00000000.1	17277290
haemophilum	DSM 44634	Slow	Mycobacterium	NZ_CP011883.2	6845432
heckeshornense	RLE	Slow	Mycobacterium	GCA_001077755.1	11060075
heidelbergense	DSM 44471	Slow	Mycobacterium	NZ_MVHR00000000.1	9399520
indicus	MTCC 9506	Slow	Mycobacterium	NC_018612.1	19606228
interjectum	ATCC 51457	Slow	Mycobacterium	NZ_FJVQ00000000.1	7508452
intermedium	HMC2_M5	Slow	Mycobacterium	GCA_001722345.1	8494735
intracellulare	ATCC 13950	Slow	Mycobacterium	NC_016946.1	7142688
kansasii	ATCC 12478	Slow	Mycobacterium	NC_022663.1	7142688
kubicae	CIP 106428	Slow	Mycobacterium	NZ_LQPD00000000.1	11034491
kyorinense	KUM060204T	Slow	Mycobacterium	GCA_000759695.1	19502312
lacus	DSM 44577	Slow	Mycobacterium	NZ_LQPF00000000.1	12508880
lentiflavum	CSUR P1491	Slow	Mycobacterium	NZ_CTEE00000000.1	8727884
leprae	TN	Slow	Mycobacterium	NC_002677.1	372533
lepraemurium	Hawaii	Slow	Mycobacterium	CP021238.1	6025417
lepromatosis	Mx1-22A	Slow/Uncultable	Mycobacterium	GCA_000966355.1	19019760
liflandii	128FXT	Slow	Mycobacterium	NC_020133.1	15908356
malmoense	IP1130001	Slow	Mycobacterium	NZ_MVHV00000000.1	25676521
mantenii	DSM 45255	Slow	Mycobacterium	NZ_MVHW00000000.1	19625425
marinum	E11	Slow	Mycobacterium	NZ_HG917972.2	5969334
marseillense	FLAC0026	Slow	Mycobacterium	NZ_CP023147.1	19628609
microti	Strain 12	Slow	Mycobacterium	CP010333.1	4577483
mungi	BM22813	Slow	Mycobacterium	NZ_LXTB00000000.1	20678329
nebraskense	AKUC2	Slow	Mycobacterium	GCA_001021495.1	15545434
noviomagense	DSM 45145	Slow	Mycobacterium	NZ_MVIC00000000.1	19329618
orygis	112400015	Slow	Mycobacterium	NZ_APKD00000000.1	22469053
palustre	DSM 44572	Slow	Mycobacterium	NZ_LQPJ00000000.1	12361253
paraense	IEC26	Slow	Mycobacterium	GCA_002101815.1	25487637
paraffinicum	M11	Slow	Mycobacterium	NZ_MPNT00000000.1	13395358
paraintracellulare	MOTT-64	Slow	Mycobacterium	NC_016948.1	27189351
parascrofulaceum	ATCC BAA-614	Slow	Mycobacterium	NZ_ADNV00000000.1	15388708
paraseoulense	DSM 45000	Slow	Mycobacterium	NZ_MVIE00000000.1	19654367
paratuberculosis	K10	Slow	Mycobacterium	NC_002944.2	22003015
parmense	DSM 44553	Slow	Mycobacterium	NZ_LQPO00000000.1	15280280
persicum	AFPC-000227	Slow	Mycobacterium	NZ_MVIF00000000.1	28629501
pseudoshottsii	JCM 15466	Slow	Mycobacterium	NZ_BCND00000000.1	19306608
riyadhense	DSM 45176	Slow	Mycobacterium	NZ_LQPQ00000000.1	19406791
saskatchewanense	DSM 44616	Slow	Mycobacterium	NZ_LQPR00000000.1	15143004
scrofulaceum	E3039	Slow	Mycobacterium	GCA_001667885.1	12957962
sherrisii	BC1_M4	Slow	Mycobacterium	GCA_001722325.1	20639227
shigaense	UN-152	Slow	Mycobacterium	NZ_AP018164.1	21955184
shimoidei	DSM 44152	Slow	Mycobacterium	NZ_LQPU00000000.1	11023191
shinjukuense	CCUG 53584	Slow	Mycobacterium	NZ_MVIK00000000.1	20833878
simiae	MO323	Slow	Mycobacterium	NZ_CP010996.1	30370055
szulgai	DSM 44166	Slow	Mycobacterium	NZ_LQPW00000000.1	20148998
triplex	DSM 44626	Slow	Mycobacterium	NZ_CCAU000000000.1	8940431
tuberculosis	H37Rv	Slow	Mycobacterium	NC_000962.3	31214242
ulcerans	Agy99	Slow	Mycobacterium	NC_008611.1	13549129
vulneris	DSM 45247	Slow	Mycobacterium	NCXM00000000.1	19620376
xenopi	DSM 43995	Slow	Mycobacterium	GCA_002102015.1	7142688
yongonense	ATCC 13950	Slow	Mycobacterium	NC_021715.1	22427442
